# Supplementary material for: Toxoplasma LIPIN is essential in channeling host lipid fluxes through membrane biogenesis and lipid storage
Source: Nat Commun. 2021 May 17;12:2813. doi: 10.1038/s41467-021-22956-w (PMC8129101; doi:10.1038/s41467-021-22956-w)
Supplement: Supplementary file 3 — Source Data [file 41467_2021_22956_MOESM3_ESM.xlsx]

## Sheet: Figure1c
Analysed via GC-MS using gilent MassHunter Software: MS quantitative analyses and MS qualitative analyses B.07.00. Raw data avalaible upon request
Figure 1c
	Triple mutant complemented			Triple mutant			Wild type
TAG	13.16	17.98	6.66	19.85	1.82	5.08	3.33	16.77	5.36
DAG	5.56	6.37	9.5	2.51	3.2	0.78	5.51	6.98	10.79
PA	4.47	5.27	5.01	44.56	33.33	27.36	2.41	13.33	13.02
PC	19.44	20.03	18.49	4.64	18.15	27.82	14.2	33.33	13.21

## Sheet: Figure 2a
Figure 2a	This is the raw full scan image of the Western Blot now provided in Fig. 2a. The blue boxes represent the area which have been directly presented as such in Fig. 2a. Underneath are two raw images of the full scan of the Western Blot obtained as separated cut membranes, which were incubated with rabbit anti-TOM40 (1:1000 dilution) and Rat anti-HA (Sigma) at 1:500
	Ladder	-ATC	+ATC 24h	+ATC 48h	+ATC72h	-ATC	+ATC 24h	+ATC 48h	+ATC72h
												anti-HA LIPIN
																	ladder
												Anti-TOM40
			anti-TOM40						anti-HA

## Sheet: Figure 2c
Manual counts of fluorescent microscopy images
Figure 2c
	-ATc			+ATc
1	3.85	5	1.67	21.43	9.52	20.27
2	12.5	16.67	14.17	42.86	33.33	37.84
4-6	50	41.67	46.67	14.29	25.4	18.92
8-10	26.92	34.17	35.83	0	4.76	5.41
>10	3.85	1.67	0	0	0	0
Abnormal vacuole	2.88	0.83	1.67	21.43	26.98	17.57

## Sheet: Figure2d-e
Raw values in pixels of the lysis plaques obtained by using ImageJ
Figure 2d-e
	AREA	GREY value
0% + #1	0.539	11.294	20.9536
0% + #2	0.539	8.242	15.2913
1% + #1	0.539	1.25	2.31911
1% + #2	0.539	1.83	3.39518
10% + #1	0.539	1.333	2.4731
10% + #2	0.539	0.269	0.499072
0% - #1	0.522	42.401	81.228
0% - #2	0.522	44.269	84.8065
1% - #1	0.522	84.858	162.563
1% - #2	0.522	79.664	152.613
10% - #1	0.522	33.623	64.4119
10% - #2	0.522	57.938	110.992
0% + #3	0.525	4.918	9.36762
0% + #4	0.525	8.54	16.2667
1% + #3	0.525	3.362	6.40381
1% + #4	0.525	2.715	5.17143
10% + #3	0.525	0.901	1.71619
10% + #4	0.525	0.107	0.20381
0% - #3	0.528	57.037	108.025
0% - #4	0.528	47.774	90.4811
1% - #3	0.528	71.192	134.833
1% - #4	0.528	77.772	147.295
10% - #3	0.528	36.545	69.214
10% - #4	0.528	57.811	109.491

## Sheet: Figure 4
Analysed via GC-MS using gilent MassHunter Software: MS quantitative analyses and MS qualitative analyses B.07.00. Raw data avaliable upon request
Figure 4
Figure 4a
	TgLIPIN-iKO +ATc/-ATc
24 h	0.94	0.82	0.65
48 h	2.16	2.73	2.98
Figure 4b
	TgLIPIN-iKO-ATc			TgLIPIN-iKO+ATc
C12:0	2.82	3.46	4.24	4.83	4.57	3.48
C14:0	4.42	4.54	5.64	6.17	7.27	6.58
C16:0	53.69	50.77	49.24	58.94	55.86	56.32
C18:0	37.58	40.21	35.48	28.07	29.53	32.15
C18:1	1.32	0.86	3.85	1.98	1.56	0.48
C18:2	0	0	0.24	0	0	0
C20:0	0.13	0.09	0.23	0.01	0.21	0.09
C22:0	0.01	0.04	0.31	0	0.46	0.21
C24:0	0.02	0.03	0.77	0	0.54	0.68
Figure 4c
	TgLIPIN-iKO +ATc/-ATc
24 h	1.42	1.44	1.73
48 h	0.97	0.79	1.09
Figure 4e
	-ATc			+Atc																	+ATc
1%FBS	0.103333	0.116667	0.135	0.048333	0.036667	0.0725
10% FBS	0.2	0.25	0.19	0.058824	0.103448	0.075
Figure 4 f-h
	TAG TgLIPIN-iKO +ATc/-ATc
24 h	1.05	0.72	1.67
48 h	0.9	0.9	0.76
	FFA TgLIPIN-iKO +ATc/-ATc
24 h	0.89	1.02	1.68
48 h	1.329	1.712	1.235
	10%FBS TgLIPIN-iKO +ATc/-ATc
PL	0.893281	0.71523	1.24166
DAG	0.87629	0.826512	1.14875
FFA	0.721401	1.00404	1.32294
TAG	0.715482	0.69461	0.752995

## Sheet: Figure 5
Analysed via GC-MS using gilent MassHunter Software: MS quantitative analyses and MS qualitative analyses B.07.00. Raw data avaliable upon request
Figure 5
Figure 5d	% FASII derived FA
	-ATc			+ATc
C14:0	78.7	79.5	80	72.6	72.6	74.1
C16:0	61	63.7	64.3	57.4	57.3	58.2
C16:1	46.3	47.9	51.1	44.6	47.6	45.1
C18:0	13	15.2	14.8	10.8	10.1	12.8
C18:1	43.6	44.3	45.1	40.7	40.3	41.5
Figure 5e	% FASII derived FFA
	-ATc			+ATc
C14:0	0	0.13	0.17	0	0.04	0.04
C16:0	0.74	0.74	1.23	0.62	0.94	0.42
C16:1	0	0.1	0.1	0	0	0.02
C18:0	0	0.01	0.05	0	0	0.01
C18:1	0.57	0.85	1.5	0.44	0.84	0.39
Figure 5e	% FASII derived PL
	-ATc				+ATc
C14:0	8.91	7.98	8.34	10.92	6.87	4.79	9.96	3.38
C16:0	17.9	15.35	16.72	21.47	16.12	12.12	21.66	8.59
C16:1	8.94	8.13	9.95	11.88	10.27	7.31	13.38	5.13
C18:0	2.04	1.7	1.93	2.55	2.32	2.16	3.05	1.71
C18:1	30.75	25.26	27.88	38	25.25	18.37	34.36	12.58
Figure 5g	FA taken up from extrnal environment
	-ATc				+ATc
d31C16:0	41.31	44.72	38.54	39.73	33.31	34.77	32.35	33.44
d31C18:0	14.95	15.84	14.28	15.01	9.38	10.52	9.46	10.11
d29C18:1	5.05	5.49	4.31	5.28	3.91	4.83	3.87	3.07
Figure 5h	Ratio of external environment derived FFAs
	+ATc/-ATc
C16:0d31	0.290622	0.269403	0.178442
C18:0d31	0.116306	0.0916686	0.0627478
C18:1d29	0.11588	0.0682805	0.0498516
Figure 5i	Fatty acid profile of uninfected HFF cells
	nmol/10^6 cells
C14:0	3.324	7.211	4.807	5.545
C16:0	35.525	84.9	57.469	50.932
C18:0	24.34	67.264	44.192	24.639
C20:0	0.164	0.082	0.11	0.08
C22:0	0.589	0.392	0.426	0.208
C24:0	0.199	0.254	0.271	0
C16:1	8.666	26.786	17.524	16.629
C18:1	47.869	168.629	96.792	49.505
C20:1	6.454	18.339	10.421	4.017
Figure 5j	Host derived FAs
	-ATc			+ATc
C14:0	18	18	18.7	20.1	19.9	20.4
C16:0	27.7	27.5	28.6	29.7	29.8	27.2
C16:1	34.7	36.8	35	37.2	35	36.6
C18:0	33.6	35.5	36.9	34.7	36.8	35.5
C18:1	31.2	30.7	31.2	31.3	31.4	31.2
Figure 5k	Host derived FFAs
	-ATc			+ATc
C14:0	0.02	0.06	0.05	0.09	0.16	0.09
C16:0	0.52	0.68	0.68	0.9	1.22	0.89
C16:1	0.19	0.31	0.32	0.41	0.78	0.38
C18:0	0.05	0.07	0.08	0.1	0.15	0.12
C18:1	1.47	1.77	1.74	2.02	2.81	1.6
Figure 5l	Host derived PLs
	-ATc			+ATc
C14:0	4.02	4.66	4.1	4.08	4.85	4.3
C16:0	11.29	13.47	11.81	13.03	15.05	13.92
C16:1	9.08	10.01	9.43	9.09	11.06	10.29
C18:0	2.52	3	2.88	3.12	3.77	3.7
C18:1	21.59	24.75	21.55	21.08	24.64	22.1
Figure 5m	Host derive TAGs
	-ATc			+ATc
C14:0	0.2	0.23	0.23	0.12	0.19	0.15
C16:0	0.47	0.55	0.57	0.48	0.62	0.53
C16:1	0.29	0.34	0.36	0.13	0.25	0.23
C18:0	0.03	0.04	0.04	0.04	0.05	0.05
C18:1	0.62	0.71	0.73	0.43	0.57	0.44

## Sheet: Supplementary Figure 4
Supplementray Figure 4			Analysed via GC-MS using gilent MassHunter Software: MS quantitative analyses and MS qualitative analyses B.07.00. Raw data avaliable upon request
Sup 4a	Relative abundance of Phosholipid levels at 24 h and 48 h
	TgLIPIN-iKO +ATc/-ATc
24 h	0.89	1.34	2.12
48 h	1.38	1.23	1.36
Sup 4b Relative abundance Phospholipid groups
Relative +ATc/-ATc
PA	2.165	2.734	2.982
DAG	0.97	0.79	1.09
PI	0.866	0.639	0.965
PE	1.254	1.177	0.829
PS	1.068	1.152	1.701
PC	1.235	1.09	1.387
CL	1.035	1.216	1.481
Sup 4c Mol% of FFA profile at 48 +Atc
	TgLIPIN_12_-Atc_48h_C_FFA			TgLIPIN_15_+Atc_48h_C_FFA
C12:0	2	3	2	3	2	2
C14:0	2.3	3.1	2.9	3.4	3.1	2.4
C16:0	50.5	53.9	52.6	51.9	52	53.6
C16:1	1.3	1.1	1.4	1.5	1.4	1.1
C18:0	37	32.7	32.2	30.2	32.5	32.1
C18:1	4.9	5	6.3	7.5	6.4	7.5
C20:0	0.4	0.4	0.4	0.4	0.4	0.2
C20:1	0.6	0.2	0.6	0.9	0.5	0
C22:0	0.1	0.1	0	0.1	0.1	0

## Sheet: Supplementary Figure 5
Supplementray Figure 5			Analysed via GC-MS using gilent MassHunter Software: MS quantitative analyses and MS qualitative analyses B.07.00. Raw data avaliable upon request
Sup 5a	FASII derived TAGs
	-ATc			+ATc
C14:0	0.64	0.87	1.37	0.24	0.34	0.57
C16:0	0.75	1.01	1.47	0.57	0.66	0.75
C16:1	0.05	0.1	0.29	0.01	0.01	0.06
C18:0	0.01	0.03	0.11	0.01	0.02	0.03
C18:1	0.87	1.26	1.84	0.5	0.8	0.92
Sup 5b	FASII derived PC
	-ATc		+ATc
C14:0	4.12889	2.31895	3.76539	6.14874
C16:0	8.12425	5.11471	10.5347	16.9536
C16:1	0.856777	0.563584	0.784536	1.27416
C18:0	0.415111	0.297686	0.568766	1.22452
C18:1	5.69928	3.0517	5.51825	7.85928
Sup 5c
Isotopologues of C13 labelled FASII C14:0
	-ATc			+ATc
M + 0	18	17.3	16.9	23.1	23.1	21.9
M + 1	3.2	3.2	3.1	3.8	3.9	3.5
M + 2	2.5	2.7	2.9	2.7	2.6	3.5
M + 3	0.6	0.8	0.7	0.5	0.4	0.6
M + 4	3.3	3.8	3.5	3.5	3.6	4.1
M + 5	1.5	1.9	1.7	1.5	1.6	1.6
M + 6	6.2	6.8	6.8	5.8	6	6.3
M + 7	4	4.5	4.1	4.1	3.7	3.8
M + 8	11.6	12.4	12.1	10.7	11	11.7
M + 9	6	6.6	6.4	4.9	5.3	5.5
M + 10	16.3	16.2	16.4	14.4	15.4	14.6
M + 11	6.2	5.5	5.9	5.5	5.4	5.4
M + 12	13.1	12.2	13	12.2	12	12
M + 13	2.7	2	2.4	2.5	1.9	2.1
M + 14	5	4	4.3	4.8	4.1	3.6
Sup 5d
Isotopologues of C13 labelled FASII C16:0
	-ATc			+ATc
M + 0	32.2	29.9	29.4	35.1	35.2	34.4
M + 1	6.3	5.9	5.8	6.9	6.8	6.7
M + 2	2.9	3.1	3.3	3.4	3.3	3.5
M + 3	0.6	0.8	0.7	0.7	0.7	0.8
M + 4	2.9	3.2	3.3	3.3	3.3	3.8
M + 5	1	1.1	1.2	1	1	1.1
M + 6	3.8	4.1	4.3	4.1	4.3	4.2
M + 7	2.1	2.5	2.3	1.9	1.9	1.9
M + 8	5.7	6.4	6.3	5.6	5.6	5.6
M + 9	3.7	4.1	3.8	2.8	3	3.1
M + 10	8.8	9.7	9.6	7.9	8.3	8.2
M + 11	4.9	5.2	5.4	4.2	4.1	4.3
M + 12	10.3	10.4	10.2	9.4	9.3	9.5
M + 13	4.1	3.8	3.9	3.4	3.4	3.4
M + 14	7	6.7	7	6.8	6.6	6.3
M + 15	1.4	1.2	1.4	1.3	1.2	1.2
M + 16	2.3	1.9	2.1	2.2	1.9	1.9
Sup 5e
Isotopologues of C13 labelled FASII C16:1
M + 0	27.8	27	25.3	28.7	27.1	28.4
M + 1	21	19.5	20.1	22.2	22.8	20.6
M + 2	5.1	5.4	5.1	4.5	5.3	5.6
M + 3	2	2.2	2.4	1.9	1.8	2.1
M + 4	2	2.5	2.7	2.1	2.5	2.7
M + 5	1.5	1.8	1.9	1.9	1.9	1.9
M + 6	2.2	2.6	2.7	3.2	2.3	2.9
M + 7	2.2	2.4	2.4	2	2.1	2.3
M + 8	3.3	3.8	3.9	3.4	3.3	3.3
M + 9	3.5	4	4	2.9	3.2	3.2
M + 10	5.1	5.7	5.8	4.9	4.8	4.7
M + 11	5	5.2	5.1	4.8	4.5	4.4
M + 12	6.1	6	6.2	5.4	5.8	5.7
M + 13	4.6	4.5	4.4	4.2	4.8	4.1
M + 14	4.4	4.1	4.3	4.4	4.5	4.6
M + 15	2.8	2.4	2.6	2.7	2.6	2.2
M + 16	1.4	1	1	0.9	0.6	1.4
Sup 5f
Isotopologues of C13 labelled FASII C18:0
	-ATc			+ATc
M + 0	70.2	68.5	68.8	72	72.5	70.4
M + 1	15.1	14.6	14.9	15.1	15.4	15.4
M + 2	4.9	5.2	4.9	5.2	4.8	5
M + 3	0.8	0.9	0.8	0.9	0.8	0.8
M + 4	1.2	1.4	1.7	1.4	1.2	1.6
M + 5	0.2	0.3	0.2	0.1	0.2	0.4
M + 6	1.1	1.3	1.3	1.2	1	1.1
M + 7	0.2	0.4	0.2	0.2	0.2	0.3
M + 8	1	1.4	1.1	0.7	0.8	0.9
M + 9	0.2	0.5	0.4	0.1	0.3	0.3
M + 10	1.1	1.2	1.2	0.7	0.7	1
M + 11	0.5	0.7	0.6	0.3	0.2	0.5
M + 12	1.2	1.5	1.3	0.9	1	0.9
M + 13	0.6	0.6	0.7	0.3	0.1	0.3
M + 14	1	0.9	1.1	0.7	0.8	0.9
M + 15	0.2	0.2	0.2	0	0	0
M + 16	0.6	0.5	0.4	0.2	0	0.2
M + 17	0	0	0	0	0	0
M + 18	0	0	0	0	0	0
Sup 5g
Isotopologues of C13 labelled FASII C18:1
	-ATc			+ATc
M + 0	31.5	31.1	30.7	33.2	33.4	32.7
M + 1	21.5	21	20.7	22.5	22.7	22.4
M + 2	7.9	7.8	7.9	8.3	7.9	8.1
M + 3	3.5	3.4	3.5	3.4	3.3	3.4
M + 4	1.5	1.6	1.7	1.6	1.5	1.6
M + 5	0.8	1	1	0.8	0.9	1
M + 6	1.4	1.6	1.6	1.3	1.4	1.5
M + 7	1.3	1.4	1.4	1.1	1.2	1.3
M + 8	2.1	2.4	2.4	1.9	2	2.1
M + 9	2	2.3	2.3	1.6	1.8	1.9
M + 10	3.3	3.7	3.7	2.9	3.1	3.1
M + 11	3.1	3.4	3.3	2.6	2.7	2.8
M + 12	4.5	4.8	4.7	4.1	4.1	4.2
M + 13	3.7	3.8	3.7	3.1	3.2	3.3
M + 14	4.6	4.5	4.6	4.4	4.3	4.3
M + 15	2.8	2.6	2.8	2.6	2.5	2.7
M + 16	2.4	2.1	2.3	2.5	2.2	2.2
M + 17	1.2	1.1	1.2	1.3	1.2	1.2
M + 18	0.6	0.4	0.6	0.6	0.6	0.5
Sup 5h-k	Parasite scavengome from HFF host cells
Isotopologues of C13 labelled host derived C14:0
	-ATc			+ATc
M+0	68.4	68.4	67.8	66.7	66.8	66.4
M+1	12.6	12.7	12.6	12.4	12.3	12.3
M+2	8.4	8.4	8.4	8.7	8.7	8.8
M+3	1.3	1.3	1.3	1.4	1.4	1.4
M+4	1.2	1.2	1.2	1.5	1.4	1.5
M+5	0.3	0.3	0.3	0.4	0.4	0.4
M+6	1.4	1.4	1.5	1.7	1.6	1.7
M+7	0.4	0.5	0.4	0.5	0.5	0.5
M+8	2	2	2.1	2.4	2.3	2.4
M+9	0.4	0.4	0.5	0.4	0.5	0.5
M+10	1.9	1.8	2	2.2	2.2	2.2
M+11	0.3	0.3	0.3	0.4	0.3	0.3
M+12	1	1	1.1	1.2	1.2	1.2
M+13	0.1	0.1	0.1	0.1	0.1	0.1
M+14	0.2	0.2	0.3	0.3	0.3	0.2
Isotopologues of C13 labelled host derived C16:0
	-ATc			+ATc
M+0	33.5	32.4	33.3	32.2	33.3	32.5
M+1	23.6	24.2	23	24.7	22.2	24.4
M+2	7.9	8.2	8.1	7.8	8	7.8
M+3	3.6	3.8	3.8	3.6	3.8	3.7
M+4	1.7	1.8	1.8	1.8	1.9	1.8
M+5	1.1	1.2	1.1	1.2	1.2	1.1
M+6	2.2	2.3	2.3	2.4	2.4	2.3
M+7	1.8	1.8	1.8	1.8	1.9	1.9
M+8	3.9	3.9	3.9	3.9	4	3.9
M+9	2.9	2.9	3	2.9	2.9	2.9
M+10	4.7	4.6	4.8	4.8	4.9	4.8
M+11	3.2	3.2	3.2	3.2	3.4	3.1
M+12	3.7	3.7	3.6	3.8	3.8	3.6
M+13	2.4	2.2	2.3	2.3	2.3	2.3
M+14	2.3	2.2	2.3	2.3	2.4	2.3
M+15	1.1	1	1.1	1	1.1	1.1
M+16	0.5	0.4	0.5	0.4	0.4	0.4
Isotopologues of C13 labelled host derived C16:1
	-ATc			+ATc
M+0	59.2	59.3	58.5	57.5	57.5	59.6
M+1	12.3	12.5	12.4	11.9	12	12.5
M+2	8.2	8.3	8.4	8.5	8.6	8.7
M+3	1.5	1.5	1.5	1.5	1.5	1.5
M+4	1.5	1.5	1.6	1.7	1.7	1.7
M+5	0.4	0.4	0.4	0.4	0.4	0.5
M+6	1.9	2	2	2.2	2.1	2.2
M+7	0.6	0.6	0.6	0.7	0.7	0.7
M+8	3.3	3.3	3.4	3.6	3.6	0.3
M+9	0.9	0.8	0.9	1	1	1
M+10	3.9	3.8	4	4.3	4.2	4.4
M+11	0.9	0.9	0.9	0.9	0.9	1
M+12	3.1	3	3.2	3.4	3.3	3.4
M+13	0.5	0.4	0.5	0.5	0.5	0.5
M+14	1.4	1.3	1.5	1.5	1.5	1.5
M+15	0.1	0.1	0.1	0.1	0.1	0.1
M+16	0.3	0.3	0.3	0.3	0.3	0.3
Isotopologues of C13 labelled host derived C18:0
	-ATc			+ATc
M+0	53.3	51.8	50.6	52.5	50.7	51.8
M+1	11.6	11.4	11.1	11.5	11.1	11.3
M+2	7	7.4	7.6	7.4	7.6	7.4
M+3	1.2	1.4	1.4	1.4	1.4	1.4
M+4	1.4	1.5	1.6	1.4	1.6	1.5
M+5	0.4	0.4	0.5	0.4	0.5	0.4
M+6	2.2	2.3	2.3	2.1	2.2	2.1
M+7	0.7	0.8	0.8	0.8	0.8	0.7
M+8	3.9	4.3	4.2	3.9	4.5	4.1
M+9	1.2	1.3	1.2	1.2	1.3	1.3
M+10	5.1	5.4	5.6	5.3	5.6	5.4
M+11	1.4	1.4	1.5	1.4	1.4	1.4
M+12	4.7	5	5.3	5	5	5.1
M+13	0.9	1	1.1	1	1	1
M+14	3.1	2.9	3.2	3.1	3.3	3.2
M+15	0.4	0.4	0.5	0.4	0.5	0.4
M+16	1.1	1.1	1.3	1.1	1.3	1.2
M+17	0.1	0.1	0.1	0	0.1	0
M+18	0.2	0.2	0.2	0.2	0.2	0.2
Isotopologues of C13 labelled host derived C18:1
	-ATc			+ATc
M+0	38.2	38.5	38.2	38.2	38.1	38.2
M+1	26.7	26.9	26.7	26.7	26.5	26.7
M+2	9.6	9.6	9.5	9.7	9.6	9.6
M+3	4	4	4	4.1	4.1	4.1
M+4	1.5	1.5	1.5	1.5	1.6	1.5
M+5	0.7	0.7	0.7	0.8	0.7	0.7
M+6	1.3	1.3	1.2	1.3	1.4	1.3
M+7	0.9	0.9	0.9	1	0.9	0.9
M+8	2.2	2.2	2.2	2.2	2.2	2.2
M+9	1.6	1.6	1.6	1.5	1.7	1.5
M+10	2.9	2.8	3	2.9	2.9	2.9
M+11	1.9	1.9	1.9	1.9	1.9	1.9
M+12	2.7	2.6	2.7	2.7	2.7	2.6
M+13	1.6	1.6	1.6	1.6	1.6	1.6
M+14	2.1	2	2.1	2	2.1	2.1
M+15	1	0.9	1	1	1	0.9
M+16	0.6	0.5	0.6	0.6	0.6	0.6
M+17	0.3	0.3	0.3	0.3	0.3	0.3
M+18	0.1	0.1	0.1	0.1	0.1	0.1
Sup 5m Host-derived DAG
	-ATc			+ATc
C14:0	16.2	16.2	16.5	18.7	18.1	18.6
C16:0	25.6	25.2	26.9	27.6	25.9	27.6
C16:1	33.8	35.9	34.7	36.7	36	37
C18:0	24.1	22.3	33	23.4	18.9	25.3
C18:1	32	31.4	32.2	32.4	32.1	32.1
